# Supplementary material for: Spatial distribution of the Shannon entropy for mass spectrometry imaging
Source: PLoS One. 2023 Apr 6;18(4):e0283966. doi: 10.1371/journal.pone.0283966 (PMC10079050; doi:10.1371/journal.pone.0283966)
Supplement: S1 Table — (XLSX) [file pone.0283966.s003.xlsx]

## Sheet: 3cutoff_6.03
Table S1. Low-entropy spots by the cutoff at 6.03 for the 3-month kidney.
X	Y	entropy
17	6	5.56475
17	7	5.84323
14	9	5.57767
13	10	5.95089
14	10	5.44727
13	11	5.66445
12	12	5.88206
11	13	5.96676
10	14	5.40696
14	15	5.76729
110	15	5.82308
13	16	5.97605
111	16	5.11876
112	16	5.98161
110	17	5.55215
111	17	6.0298
112	17	5.78287
113	18	5.89347
91	19	5.98684
96	19	5.55482
100	19	6.02399
111	19	5.9428
112	19	6.01047
100	20	5.88449
11	21	6.02912
39	21	5.87309
100	21	5.89713
6	27	5.88422
112	27	5.76527
6	28	5.7752
110	28	5.79437
111	28	5.95721
5	29	5.7258
108	29	5.65372
110	29	5.92631
112	29	6.02156
111	30	5.29011
111	31	5.34609
8	36	5.90474
9	36	5.85715
0	59	5.90365
0	62	5.89382
0	64	5.80122
0	67	5.94033
0	68	5.80655
0	69	5.7172
1	70	6.00533
0	71	5.71277
0	72	5.75864
0	77	5.97459
42	97	5.86202
26	104	5.89803
117	106	5.69434
39	114	5.64214
37	122	5.8639
120	125	5.70655
122	125	5.98322
121	126	5.92641
121	127	6.02833
121	128	5.85458
122	129	5.90723
121	130	5.8178
123	130	5.99832
122	131	5.97408
121	132	5.67909
131	133	5.60975
121	134	5.9069
122	134	5.7757
122	137	5.96611
34	146	5.87008
26	150	5.84481
32	154	5.90236
135	159	5.9875
134	163	5.93341
135	163	5.23807
135	164	5.86212
137	164	5.84925
135	166	5.10744
134	167	5.47903
135	168	5.39805
88	170	5.97941
89	170	5.85141
132	174	5.25102
120	176	5.86851
130	176	5.9189
131	176	5.69521
134	176	5.98078
133	177	5.54772
49	178	5.99517
118	178	5.90953
130	178	5.68345
132	178	5.7031
133	178	4.73817
130	185	6.02832
57	186	5.84306
130	186	5.81504
131	187	5.7204
129	188	6.01959
131	188	5.80267
72	190	6.02272
82	190	5.84618
126	190	5.90157
129	190	5.80385
55	192	5.71848
69	192	5.77311
70	192	5.68177
97	192	5.5723
124	193	5.66739
125	193	5.29471
126	193	5.54677
63	194	5.88925
70	194	5.91651
119	195	5.18431
124	195	5.4446
114	196	5.7267
117	196	4.80432
118	196	5.76058
119	196	5.79956
116	197	6.01826
118	197	5.75502
123	197	5.8572
70	198	6.00543
115	198	5.93636
116	198	4.94433
117	198	6.01467
118	198	5.92523
119	198	5.7651
120	198	5.8625
121	198	5.86203
74	199	5.59719
81	200	5.92856
115	200	5.79636
117	200	5.85168
118	200	5.09233
114	201	5.83779
115	201	5.77467
116	201	5.72441
117	201	5.60471
118	201	5.95915
119	201	5.50273
87	202	5.90464
113	202	5.78006
114	202	5.48871
115	202	5.47431
116	202	5.68982
117	202	5.75518
111	203	5.91986
113	203	5.19507
114	203	5.52173
111	204	5.65435
113	204	5.95859
102	205	5.92962
109	205	5.70634
97	206	5.25606
99	206	5.1278
100	206	5.33334
101	206	5.44474
103	206	5.07413

## Sheet: 31cutoff_6.03
Table S1. Low-entropy spots by the cutoff at 6.03 for the 31-month kidney.
X	Y	entropy
110	160	5.91605
1	125	5.37292
2	125	6.01249
1	124	5.66861
3	124	5.96718
0	123	5.76779
1	123	5.79937
2	122	5.68524
0	120	5.54126
2	120	5.83325
1	118	5.20259
1	117	5.35595
2	117	5.66815
0	115	5.74715
2	115	5.81944
3	115	5.43008
5	115	6.00445
1	114	5.6525
2	114	5.34239
3	113	5.93823
4	113	5.81253
1	112	5.55185
3	112	5.56887
4	112	5.88549
1	111	6.02301
2	111	5.56376
3	111	5.83859
1	110	5.5999
1	109	5.64983
2	109	5.86652
4	108	5.56814
3	107	5.63217
4	107	5.32605
5	107	6.02916
2	106	5.4091
3	105	5.96604
4	105	5.64096
5	105	5.97085
4	104	5.77545
3	103	5.88759
4	103	5.68452
5	103	5.73804
6	103	5.50879
4	102	5.95813
5	102	5.95505
3	101	5.82051
4	101	5.83543
6	101	5.71081
4	100	5.41733
3	99	5.89679
4	98	5.65084
5	98	5.8356
4	97	5.92772
5	97	5.11608
4	96	5.64705
5	96	5.83055
6	96	5.99878
4	95	5.51456
5	95	5.74242
5	94	5.68158
4	93	5.57097
5	93	5.79428
6	93	5.90702
102	91	5.96603
72	88	5.96593
8	87	5.70158
72	87	5.91859
8	86	5.74508
69	86	5.62678
7	85	5.81087
8	85	5.90351
69	85	4.7947
70	85	5.51011
71	85	5.67142
6	84	5.88322
8	84	5.70274
7	83	5.91663
8	83	5.88813
62	83	5.74382
69	83	5.94297
77	83	5.35973
6	82	5.19363
7	82	5.52373
8	82	5.78334
69	82	5.91279
77	82	5.87001
78	82	5.94522
74	81	5.9196
75	81	5.90528
76	81	5.8406
79	81	5.28402
80	81	5.7534
81	81	5.8488
94	81	5.88371
7	80	5.66831
8	80	5.44329
9	80	5.76519
14	80	5.99943
69	80	5.72963
79	80	5.58741
82	80	5.87318
8	79	5.20117
9	79	5.79706
76	79	6.02006
77	79	5.67548
78	79	6.01414
82	79	5.42656
8	78	5.5958
66	78	5.89732
83	78	5.92249
8	77	5.89767
9	77	5.96874
72	77	5.93737
73	77	5.82261
8	76	5.86956
9	76	5.55496
71	75	5.99326
77	75	5.52619
71	73	5.53545
72	73	5.80756
12	70	5.6578
12	69	5.59874
37	69	5.69738
12	68	5.77274
13	68	5.91905
31	68	5.92628
63	68	5.949
12	67	5.77878
63	67	5.73489
12	66	5.98062
13	66	5.94634
14	66	5.61637
12	65	5.72676
13	65	5.78998
14	65	5.77902
128	65	5.89979
134	65	5.89711
139	65	5.23507
13	64	5.781
14	64	4.48029
19	64	5.88444
37	64	5.65743
127	64	5.26873
128	64	5.95704
129	64	5.90953
138	64	5.79108
16	63	5.58643
18	63	5.27069
37	63	6.0003
17	62	5.77169
18	62	6.02443
133	62	6.01785
19	61	5.60087
20	61	5.15848
125	61	5.89962
131	61	5.55206
134	61	6.02995
135	61	5.99634
140	61	5.81036
16	60	5.64375
17	60	5.66561
18	60	5.76868
19	60	5.85506
124	60	5.56648
130	60	5.81707
131	60	5.12972
132	60	5.91592
14	59	5.41901
16	59	5.89395
17	59	4.28567
20	59	4.38705
21	59	6.01132
126	59	5.53606
14	58	5.47924
15	58	5.74427
21	58	5.31096
123	58	5.87522
124	58	5.91629
125	58	5.69938
131	58	5.35844
134	58	5.76752
135	58	5.40485
18	57	5.65545
19	57	5.53934
20	57	5.59268
21	57	5.62205
22	57	5.96082
124	57	5.88089
131	57	5.60707
133	57	5.59145
16	56	5.85786
124	56	5.22277
134	56	5.81728
17	55	5.142
20	55	5.98737
125	55	5.49821
132	55	5.37905
133	55	5.9991
17	54	5.78748
18	54	5.64754
19	54	5.95824
20	54	5.9867
16	53	4.55198
18	53	6.01419
19	53	5.77738
124	53	5.69952
16	52	5.19062
17	52	5.81293
18	52	5.98043
19	52	5.77726
130	52	6.02607
16	51	5.7222
18	51	5.75458
19	51	5.94368
123	51	5.69558
132	51	5.8093
133	51	5.29159
135	51	5.49515
17	50	5.68742
19	50	5.44172
131	50	5.91915
133	50	4.96312
18	47	5.69535
60	47	5.74096
19	45	5.85626
20	42	5.71597
50	42	5.98038
99	42	5.97745
47	40	5.9835
99	40	5.79807
101	39	5.89466
104	39	5.79205
22	38	5.97181
96	38	5.93058
98	38	5.87187
102	35	5.93199
81	34	5.89339
100	34	5.7276
82	33	5.92195
107	33	5.62936
118	33	5.85528
29	32	5.98347
102	32	6.00679
88	31	5.91802
101	31	5.92638
103	31	5.92562
107	31	5.78304
109	31	5.97819
118	31	5.93495
87	30	6.00834
91	30	5.47222
99	30	5.47649
101	30	5.60694
118	30	5.93123
84	29	5.77151
121	29	5.80982
84	28	5.97952
88	28	5.49689
100	28	5.86946
117	27	5.87398
28	26	5.66235
72	26	5.70168
84	26	5.80148
108	26	5.80625
28	25	5.02487
30	25	5.8496
101	25	5.46449
116	25	6.00122
127	25	5.95373
91	24	5.78095
95	24	5.85654
96	24	5.9369
112	24	5.73678
128	24	6.02035
30	23	5.86904
31	23	5.56003
32	23	5.68791
56	23	5.6032
70	23	5.99674
79	23	5.67072
31	22	5.9032
32	22	5.46378
33	22	5.75191
31	21	5.49279
32	21	5.98849
34	21	5.62846
105	21	5.8981
116	21	5.75595
32	20	4.96216
33	20	5.60239
34	20	5.92781
78	20	5.78351
84	20	5.98067
89	20	5.99707
106	19	5.90847
34	18	5.85267
34	17	5.39661
101	17	5.88859
36	16	6.01064
37	13	6.02142
39	11	5.93617
41	8	5.75208
65	7	5.52608
89	7	5.8773
44	3	5.09006
115	2	4.76747
116	2	3.94
117	2	3.69226
115	1	1.63309
116	1	0.600587
117	1	1.34636
74	0	5.98575
94	0	5.86108
