# Supplementary material for: Spatial distribution of the Shannon entropy for mass spectrometry imaging
Source: PLoS One. 2023 Apr 6;18(4):e0283966. doi: 10.1371/journal.pone.0283966 (PMC10079050; doi:10.1371/journal.pone.0283966)
Supplement: S2 Table — (XLSX) [file pone.0283966.s004.xlsx]

## Sheet: ascending
Table S2. Candidate peaks with change ratios (ascending order).
m/z	3m_norm_intensity	31m_norm_intensity	change_ratio_3m/31m	Intensity
766.5	0.0156608	0.00595369	2.63043	1.60377e+08
767.5	0.00678485	0.00316146	2.14611	7.31486e+07
885.6	0.0164699	0.00787475	2.09148	1.78827e+08
886.4	0.00814218	0.00412024	1.97614	8.9838e+07
747.5	0.0101986	0.00535911	1.90303	1.13776e+08
724.5	0.00687126	0.00437704	1.56984	8.14847e+07
673.5	0.0072324	0.00470116	1.53843	8.636e+07
699.5	0.0063292	0.00438375	1.44379	7.72742e+07
723.5	0.0157606	0.0109781	1.43564	1.92814e+08
722.5	0.00590539	0.00423604	1.39408	7.30185e+07

## Sheet: descending
Table S2. Candidate peaks with change ratios (descending order).
m/z	3m_norm_intensity	31m_norm_intensity	change_ratio_31m/3m	Intensity
778.5	0.00258599	0.0117741	4.55303	9.44657e+07
779.5	0.00211497	0.00614399	2.905	5.53005e+07
776.5	0.00295075	0.00816339	2.76655	7.458e+07
777.5	0.00177017	0.00379896	2.1461	3.78216e+07
622.3	0.00195189	0.003017	1.54568	3.4321e+07
599.3	0.0049331	0.006585	1.33486	8.01889e+07
601.3	0.00210888	0.00247514	1.17368	3.21389e+07
600.3	0.00201333	0.0023381	1.16131	3.0526e+07
552.3	0.00222947	0.00250756	1.12473	3.32893e+07
577.2	0.00267381	0.00277749	1.03878	3.84759e+07
